# Supplementary material for: Systematic media review: A novel method to assess mass-trauma epidemiology in absence of databases—A pilot-study in Rwanda
Source: PLoS One. 2021 Oct 13;16(10):e0258446. doi: 10.1371/journal.pone.0258446 (PMC8513851; doi:10.1371/journal.pone.0258446)
Supplement: S1 Data — (XLSX) [file pone.0258446.s007.xlsx]

## Sheet: Sheet1
article_title	article_publisher	article_langugage	article_date	event_date	event_location_province	event_location_sector___1	event_location_sector___2	event_location_sector___3	event_location_sector___4	event_location_sector___5	event_location_sector___6	event_location_sector___7	event_location_sector___8	event_location_sector___9	event_location_sector___10	event_location_sector___11	event_location_sector___12	event_location_sector___13	event_location_sector___14	event_location_sector___15	event_location_sector___16	event_location_sector___17	event_location_sector___18	event_location_sector___19	event_location_sector___20	event_location_sector___21	event_location_sector___22	event_location_sector___23	event_location_sector___24	event_location_sector___25	event_location_sector___26	event_location_sector___27	event_location_sector___28	event_location_sector___29	event_location_sector___30	event_location_sector___31	event_location_sector___32	event_mechanism	event_mechanism_rta_vehicles___1	event_mechanism_rta_vehicles___2	event_mechanism_rta_vehicles___3	event_mechanism_rta_vehicles___4	event_mechanism_rta_vehicles___5	event_mechanism_rta_vehicles___6	event_mechanism_rta_vehicles___7	event_mechanism_rta_vehicles_other	event_mechanism_rta_mechanism	event_mechanism_rta_mechanism_other	event_mechanism_natural
13 killed in Rwanda landslides	Xinhua General News Service	1	2020-02-03	2020-02-02	5	1	0	0	0	0	0	0	0	0	0	0	0	0	0	0	0	0	0	0	0	0	0	0	0	0	0	0	0	0	0	0	0	2	0	0	0	0	0	0	0				1
https://www.udemy.com/share/102LvwCUcZdF9XQHQ=/			2020-10-05			0	0	0	0	0	0	0	0	0	0	0	0	0	0	0	0	0	0	0	0	0	0	0	0	0	0	0	0	0	0	0	0		0	0	0	0	0	0	0
Landslides leave 18 dead	The Herald	1	2018-05-09	2018-05-07	2	0	0	0	0	0	0	0	0	0	0	0	0	0	0	0	0	0	0	0	0	0	0	0	1	0	0	0	0	0	0	0	0	2	0	0	0	0	0	0	0				1
Rwanda; Bride, Groom Involved in Road Accident Out of Danger - Medics	The New Times (Kigali)	1	2014-07-28	2014-07-27	3	0	0	0	0	0	0	0	0	0	1	0	0	0	0	0	0	0	0	0	0	0	0	0	0	0	0	0	0	0	0	0	0	1	0	0	1	0	0	0	0		2
Unknown assailants kill eight people near Rwanda's volcanoes park	Iran Daily	1	2019-10-05	2019-10-05	1	0	0	0	0	0	0	0	0	0	0	0	0	0	0	0	0	0	0	0	0	0	0	0	0	0	0	0	0	0	0	0	0	3	0	0	0	0	0	0	0
Rwanda; Who Is to Blame for the Fatal Road Accidents?	The New Times (Kigali)	1	2014-07-25	2014-07-22	4	0	0	0	0	0	0	0	0	0	0	0	0	0	0	0	0	0	1	0	0	0	0	0	0	0	0	0	0	0	0	0	0	1	1	0	0	0	0	0	0		1
Rwanda; Survivors Recount Ordeal After Fatal City Road Accident	The New Times (Kigali)	1	2016-06-11	2016-06-10	5	0	1	0	0	0	0	0	0	0	0	0	0	0	0	0	0	0	0	0	0	0	0	0	0	0	0	0	0	0	0	0	0	1	0	0	1	1	0	0	0		1
Rwanda; Two Killed in Christmas Morning Accident in City	The New Times (Kigali)	1	2014-12-26	2014-12-25	5	0	1	0	0	0	0	0	0	0	0	0	0	0	0	0	0	0	0	0	0	0	0	0	0	0	0	0	0	0	0	0	0	1	0	1	1	0	0	0	0		1
Rwanda; Weekend Accidents Claim 20	The New Times (Kigali)	1	2014-08-10	2014-08-09	3	0	0	0	0	0	0	0	0	0	0	1	0	0	0	0	0	0	0	0	0	0	0	0	0	0	0	0	0	0	0	0	0	1	1	0	0	1	0	0	0		1
Rwanda; Weekend Accidents Claim 20	The New Times (Kigali)	1	2014-08-10	2014-08-09	1	0	0	0	0	1	0	0	0	0	0	0	0	0	0	0	0	0	0	0	0	0	0	0	0	0	0	0	0	0	0	0	0	1	0	0	1	0	0	1	0		1
Rwanda; Six Dead, 16 Injured in Kirehe Road Accident	The New Times (Kigali)	1	2013-07-19	2013-07-19	4	0	0	0	0	0	0	0	0	0	0	0	0	0	0	0	0	0	0	0	1	0	0	0	0	0	0	0	0	0	0	0	0	1	1	0	0	1	0	0	0		1
Rwanda; Six Dead, 16 Injured in Kirehe Road Accident	The New Times (Kigali)	1	2013-07-19	2013-07-18	2	0	0	0	0	0	0	0	0	0	0	0	0	0	0	0	0	0	0	0	0	0	0	0	0	0	0	0	0	0	1	0	0	1	1	0	0	0	0	0	0		2
Rwanda; Truck Rams Into House, Kills 8	The New Times (Kigali)	1	2012-06-29	2012-06-27	3	0	0	0	0	0	0	0	0	0	0	0	0	0	0	0	1	0	0	0	0	0	0	0	0	0	0	0	0	0	0	0	0	1	0	0	0	1	0	0	0		3	ram into a house
Rwanda; Police Issue Warning Against Reckless Driving	The New Times (Kigali)	1	2017-04-20	2017-04-18	5	1	0	0	0	0	0	0	0	0	0	0	0	0	0	0	0	0	0	0	0	0	0	0	0	0	0	0	0	0	0	0	0	1	0	0	0	1	0	1	0		1
Rwanda; City Accident Victims Discharged	The New Times (Kigali)	1	2016-06-14	2016-06-10	5	0	1	0	0	0	0	0	0	0	0	0	0	0	0	0	0	0	0	0	0	0	0	0	0	0	0	0	0	0	0	0	0	1	0	1	1	1	0	0	0		1
8 dead, 17 injured in road accident in western Rwanda	Xinhua General News Service	1	2019-06-16	2019-06-16	2	0	0	0	0	0	0	0	0	0	0	0	0	0	0	0	0	0	0	0	0	0	0	0	1	0	0	0	0	0	0	0	0	1	1	0	0	0	0	0	0		2
Rwanda; Gen. Gapfizi's Death - Witnesses Claim Cyclist Caused Fatal Crash	The New Times (Kigali)	1	2013-06-28	2013-06-25	4	0	0	0	0	0	0	0	0	0	0	0	0	0	0	0	0	0	0	0	0	0	1	0	0	0	0	0	0	0	0	0	0	1	0	0	1	0	1	1	0		3	collision + derailment
Rwanda; Three RDF Soldiers Killed, 20 Injured in Truck Accident	The New Times (Kigali)	1	2016-10-12	2016-10-11	5	0	1	0	0	0	0	0	0	0	0	0	0	0	0	0	0	0	0	0	0	0	0	0	0	0	0	0	0	0	0	0	0	1	0	0	0	1	0	0	0		3	the truck overturned
Rwanda; Murekezi Calls On Police to Do More About Road Accidents	Rwanda Focus (Kigali)	1	2014-08-10	2014-08-10	1	0	0	0	0	0	0	1	0	0	0	0	0	0	0	0	0	0	0	0	0	0	0	0	0	0	0	0	0	0	0	0	0	1	0	0	0	1	0	0	0		3	The truck crashed into Musanze hospital
Rwanda; Murekezi Calls On Police to Do More About Road Accidents	Rwanda Focus (Kigali)	1	2014-08-10	2014-08-10	5	0	0	1	0	0	0	0	0	0	0	0	0	0	0	0	0	0	0	0	0	0	0	0	0	0	0	0	0	0	0	0	0	1	0	0	0	0	0	0	1	not mentioned	3	not mentioned
Rwanda; Murekezi Calls On Police to Do More About Road Accidents	Rwanda Focus (Kigali)	1	2014-08-10	2014-08-09	3	0	0	0	0	0	0	0	0	0	1	0	0	0	0	0	0	0	0	0	0	0	0	0	0	0	0	0	0	0	0	0	0	1	0	1	1	0	0	0	0		1
Rwanda; Murekezi Calls On Police to Do More About Road Accidents	Rwanda Focus (Kigali)	1	2014-08-10	2014-08-09	3	0	0	0	0	0	0	0	0	0	0	0	1	0	0	0	0	0	0	0	0	0	0	0	0	0	0	0	0	0	0	0	0	1	0	0	0	0	0	0	1	not mentioned	3	not mentioned
7 killed, 8 injured in road accident in Rwanda	Xinhua General News Service	1	2020-02-13	2020-02-13	3	0	0	0	0	0	0	0	0	0	0	1	0	0	0	0	0	0	0	0	0	0	0	0	0	0	0	0	0	0	0	0	0	1	1	0	0	1	0	0	0		1
Rwanda; One Dead, Six Injured in City Accident	The New Times (Kigali)	1	2012-09-10	2012-09-09	5	0	1	0	0	0	0	0	0	0	0	0	0	0	0	0	0	0	0	0	0	0	0	0	0	0	0	0	0	0	0	0	0	1	1	1	0	1	0	1	0		1
Rwanda; Two Dead, Eight Critically Injured in Rusizi Accident	The New Times (Kigali)	1	2013-08-06	2013-08-04	2	0	0	0	0	0	0	0	0	0	0	0	0	0	0	0	0	0	0	0	0	0	0	0	0	0	0	0	0	0	1	0	0	1	1	0	0	0	0	0	0		2
Three RDF Soldiers Killed, 20 Injured in Truck Accident	The New Times (Kigali)	1	2016-10-12	2016-10-11	5	0	1	0	0	0	0	0	0	0	0	0	0	0	0	0	0	0	0	0	0	0	0	0	0	0	0	0	0	0	0	0	0	1	0	0	0	1	0	0	0		3	the truck overturned
Rwanda; Two Killed, Ten Injured in Kigali-Gicumbi Road Accident	The New Times (Kigali)	1	2016-01-20	2016-01-18	1	0	0	0	0	0	1	0	0	0	0	0	0	0	0	0	0	0	0	0	0	0	0	0	0	0	0	0	0	0	0	0	0	1	1	0	0	1	0	0	0		1
Rwanda; Five Perish in Rubavu Road Accident	The New Times (Kigali)	1	2012-07-13	2012-07-12	2	0	0	0	0	0	0	0	0	0	0	0	0	0	0	0	0	0	0	0	0	0	0	0	0	0	0	0	0	1	0	0	0	1	0	0	1	1	0	0	0		1
Rwanda; Six Killed, Several Injured in Butare Road Accident	The New Times (Kigali)	1	2013-05-04	2013-05-03	3	0	0	0	0	0	0	0	0	0	1	0	0	0	0	0	0	0	0	0	0	0	0	0	0	0	0	0	0	0	0	0	0	1	1	0	0	0	0	0	0		1
18 killed in road accident in Rwanda	Xinhua General News Service	1	2015-09-21	2015-09-21	4	0	0	0	0	0	0	0	0	0	0	0	0	0	0	0	0	0	0	0	0	0	0	1	0	0	0	0	0	0	0	0	0	1	0	0	1	1	0	0	0		1
Rwanda; 40 Injured in Two Separate Road Accidents	The New Times (Kigali)	1	2010-05-03	2010-05-01	4	0	0	0	0	0	0	0	0	0	0	0	0	0	0	0	0	0	0	0	0	0	0	1	0	0	0	0	0	0	0	0	0	1	1	0	0	1	0	0	0		1
Rwanda; 40 Injured in Two Separate Road Accidents	The New Times (Kigali)	1	2010-05-03	2010-05-01	2	0	0	0	0	0	0	0	0	0	0	0	0	0	0	0	0	0	0	0	0	0	0	0	1	0	0	0	0	0	0	0	0	1	1	0	1	0	0	0	0		1
Rwanda; 15 Passengers Killed, 24 Injured Following Eastern Province Bus Accident	The New Times (Kigali)	1	2014-07-22	2014-07-22	4	0	0	0	0	0	0	0	0	0	0	0	0	0	0	0	0	0	1	0	0	0	0	0	0	0	0	0	0	0	0	0	0	1	1	0	0	0	0	0	0		1
Rwanda; Five Dead, Including Kigali Basketball Club Player, in Traffic Accident	Rwanda Focus (Kigali)	1	2015-03-01	2015-03-01	3	0	0	0	0	0	0	0	0	0	0	1	0	0	0	0	0	0	0	0	0	0	0	0	0	0	0	0	0	0	0	0	0	1	1	0	0	1	0	0	0		3	collision + derailment
Rwanda; Seven Killed, Nine Injured in City Road Accident	The New Times (Kigali)	1	2016-06-10	2016-06-10	5	0	1	0	0	0	0	0	0	0	0	0	0	0	0	0	0	0	0	0	0	0	0	0	0	0	0	0	0	0	0	0	0	1	1	0	1	1	0	0	0		1
Rwanda; Eight Killed in Fatal Car Accident	The New Times (Kigali)	1	2012-06-28	2012-06-28	3	0	0	0	0	0	0	0	0	0	0	0	0	0	0	0	1	0	0	0	0	0	0	0	0	0	0	0	0	0	0	0	0	1	0	0	0	1	0	0	0		3	not mentioned
Rwanda; One Dead, 8 Injured in Rubavu Hospital Accident	The New Times (Kigali)	1	2015-09-03	2015-09-03	2	0	0	0	0	0	0	0	0	0	0	0	0	0	0	0	0	0	0	0	0	0	0	0	0	0	0	0	0	1	0	0	0	1	0	0	0	1	0	1	0		3	the truck crashed into the gisenyi hospital perimeter fence
Over 12 die in road accident in eastern Rwanda	BBC Monitoring Africa - Political	1	2014-07-22	2014-07-22	4	0	0	0	0	0	0	0	0	0	0	0	0	0	0	0	0	0	1	0	0	0	0	0	0	0	0	0	0	0	0	0	0	1	1	0	0	0	0	0	0		1
Rwanda; Huye Road Accident Kills Four-Year-Old, Injures 13	The New Times (Kigali)	1	2014-08-02	2014-08-02	3	0	0	0	0	0	0	0	0	0	1	0	0	0	0	0	0	0	0	0	0	0	0	0	0	0	0	0	0	0	0	0	0	1	1	0	0	0	0	1	0		3	ran into a toddler and then derailed in trying to steer away
Rwanda; 15 Injured in Commuter Taxi Accident	The New Times (Kigali)	1	2011-08-03	2011-08-02	5	1	0	0	0	0	0	0	0	0	0	0	0	0	0	0	0	0	0	0	0	0	0	0	0	0	0	0	0	0	0	0	0	1	1	0	0	0	0	0	0		3	the bus overturned
Rwanda; 50 Injured in Kayonza District Road Accident	The New Times (Kigali)	1	2013-10-30	2013-10-30	4	0	0	0	0	0	0	0	0	0	0	0	0	0	0	0	0	0	0	1	0	0	0	0	0	0	0	0	0	0	0	0	0	1	1	0	0	0	0	0	0		3	overturned
Rwanda; One Dead, 24 Injured in Road Accident	The New Times (Kigali)	1	2010-02-15	2010-02-14	3	0	0	0	0	0	0	0	0	0	0	0	0	0	0	0	0	0	0	0	0	0	0	0	0	0	0	0	0	0	0	0	1	1	1	0	0	0	0	0	0		3	rammed into a tree
Rwanda; Kiziguro Road Accident - All Injured Now Stable	Rwanda Focus (Kigali)	1	2014-07-30	2014-07-22	4	0	0	0	0	0	0	0	0	0	0	0	0	0	0	0	0	0	1	0	0	0	0	0	0	0	0	0	0	0	0	0	0	1	1	0	0	0	0	0	0		1
Rwanda; Seven Injured in City Road Accident	The New Times (Kigali)	1	2010-11-26	2010-11-25	5	1	0	0	0	0	0	0	0	0	0	0	0	0	0	0	0	0	0	0	0	0	0	0	0	0	0	0	0	0	0	0	0	1	1	0	1	0	0	0	0		1
Rwanda; Kamonyi Accident Claims Two	The New Times (Kigali)	1	2012-12-18	2012-12-17	3	0	0	0	0	0	0	0	0	0	0	1	0	0	0	0	0	0	0	0	0	0	0	0	0	0	0	0	0	0	0	0	0	1	0	1	1	1	0	0	0		1
Rwanda; Weekend Accident Claims One, Injures 27 in Rubavu	The New Times (Kigali)	1	2016-06-15	2016-06-13	2	0	0	0	0	0	0	0	0	0	0	0	0	0	0	0	0	0	0	0	0	0	0	0	0	0	0	0	0	1	0	0	0	1	1	0	0	0	0	0	0		2
Rwanda; 18 Injured in Musanze Road Accident	The New Times (Kigali)	1	2014-02-13	2014-02-12	1	0	0	0	0	0	0	1	0	0	0	0	0	0	0	0	0	0	0	0	0	0	0	0	0	0	0	0	0	0	0	0	0	1	1	0	0	0	0	0	0		3	rammed into two trees
Rwanda; Student Killed, Five Injured in Kicukiro Accident	The New Times (Kigali)	1	2015-07-09	2015-07-08	5	0	1	0	0	0	0	0	0	0	0	0	0	0	0	0	0	0	0	0	0	0	0	0	0	0	0	0	0	0	0	0	0	1	0	0	0	0	0	1	1	"vehicle"	3	the vehicle hit the pedistrians
Rwanda; Gloomy Trip. Nur Students Injured in Road Accident	The New Times (Kigali)	1	2013-03-26	2013-03-25	3	0	0	0	0	0	0	0	0	0	0	1	0	0	0	0	0	0	0	0	0	0	0	0	0	0	0	0	0	0	0	0	0	1	1	0	0	0	0	0	0		3	the bus overturned
Rwanda; Five Killed in Rulindo Bus Accident	The New Times (Kigali)	1	2015-02-07	2015-02-07	1	0	0	0	0	0	0	0	1	0	0	0	0	0	0	0	0	0	0	0	0	0	0	0	0	0	0	0	0	0	0	0	0	1	0	0	0	0	0	0	1	"vehicle"	3	it overturned
Eighteen killed as truck crashes into minibus in Rwanda	Deutsche Presse-Agentur	1	2015-09-21	2015-09-21	5	0	0	0	0	0	0	0	0	0	0	0	0	0	0	0	0	0	0	0	0	0	0	0	0	0	0	0	0	0	0	0	1	1	1	0	0	1	0	1	0		1
Eighteen killed in road accident in Rwanda	BBC Monitoring Africa - Political	1	2015-09-22	2015-09-21	4	0	0	0	0	0	0	0	0	0	0	0	0	0	0	0	0	0	0	0	0	0	0	1	0	0	0	0	0	0	0	0	0	1	1	0	0	1	0	1	0		1
Rwanda; 25 Injured in Road Accidents in Rwamagana District	The New Times (Kigali)	1	2010-10-11	2010-10-09	4	0	0	0	0	0	0	0	0	0	0	0	0	0	0	0	0	0	0	0	0	0	0	1	0	0	0	0	0	0	0	0	0	1	0	0	0	1	0	0	0		2
Rwanda; Nation Mourns Gatsibo Road Accident Victims	The New Times (Kigali)	1	2014-07-22	2014-07-21	4	0	0	0	0	0	0	0	0	0	0	0	0	0	0	0	0	0	1	0	0	0	0	0	0	0	0	0	0	0	0	0	0	1	1	0	0	0	0	0	0		1
Rwanda; One Dead, Nine Injured in Burera Road Accident	The New Times (Kigali)	1	2015-08-24	2015-08-24	1	0	0	0	1	0	0	0	0	0	0	0	0	0	0	0	0	0	0	0	0	0	0	0	0	0	0	0	0	0	0	0	0	1	1	0	0	0	0	0	0		3	tried to overtake another car --> veered off the road and overturned
Rwanda; Three Dead, 13 Injured in Road Accident	The New Times (Kigali)	1	2010-11-28	2010-11-27	3	0	0	0	0	0	0	0	0	1	0	0	0	0	0	0	0	0	0	0	0	0	0	0	0	0	0	0	0	0	0	0	0	1	1	0	0	0	0	0	0		3	rammed into a tree and overturned
Rwanda; Two Die, Eight Hurt in Rusizi Road Accident	The New Times (Kigali)	1	2013-08-05	2013-08-05	2	0	0	0	0	0	0	0	0	0	0	0	0	0	0	0	0	0	0	0	0	0	0	0	0	0	0	0	0	0	1	0	0	1	1	0	0	0	0	0	0		3	derailment and then overturning
Rwanda; Truck Crushes Minibus, Leaves 18 People Dead	The New Times (Kigali)	1	2015-09-22	2015-09-21	4	0	0	0	0	0	0	0	0	0	0	0	0	0	0	0	0	0	0	0	0	0	0	1	0	0	0	0	0	0	0	0	0	1	1	0	0	1	0	1	0		1
Rwanda; Five Injured in Accident	The New Times (Kigali)	1	2011-09-09	2011-09-09	3	0	0	0	0	0	0	0	0	0	1	0	0	0	0	0	0	0	0	0	0	0	0	0	0	0	0	0	0	0	0	0	0	1	1	0	0	0	0	0	0		2
Rwanda; Five Injured in Accident	The New Times (Kigali)	1	2011-07-12	2011-07-11	1	0	0	0	0	0	0	0	1	0	0	0	0	0	0	0	0	0	0	0	0	0	0	0	0	0	0	0	0	0	0	0	0	1	1	0	0	0	0	0	0		3	lost control and rammed into a stationary road construction tractor
Rwanda; Six Injured in Road Accident	The New Times (Kigali)	1	2012-02-27	2012-02-25	1	0	0	0	0	0	0	1	0	0	0	0	0	0	0	0	0	0	0	0	0	0	0	0	0	0	0	0	0	0	0	0	0	1	1	0	0	0	0	0	0		3	collision where the omnibus rammed into a commuter taxi which lost control and veered off the main road before hitting a nearby shop
Rwanda; Two Killed, 11 Injured in Road Accident	The New Times (Kigali)	1	2012-05-11	2012-05-10	2	0	0	0	0	0	0	0	0	0	0	0	0	0	0	0	0	0	0	0	0	0	0	0	0	0	0	0	0	1	0	0	0	1	1	0	0	0	0	0	0		3	derailment --> hit the Gisenyi hospital fence
Rwanda; Three Survive Fatal Road Accident	The New Times (Kigali)	1	2012-01-28	2012-01-25	3	0	0	0	0	0	0	0	0	0	1	0	0	0	0	0	0	0	0	0	0	0	0	0	0	0	0	0	0	0	0	0	0	1	0	0	0	1	0	0	0		3	rammed into a tree
Rwanda; Four Die, Nine Injured in City Road Accident	The New Times (Kigali)	1	2016-07-01	2016-06-30	5	0	0	1	0	0	0	0	0	0	0	0	0	0	0	0	0	0	0	0	0	0	0	0	0	0	0	0	0	0	0	0	0	1	1	0	0	0	0	0	0		2
Rwanda; Eight Killed in Bus Accident	The New Times (Kigali)	1	2012-03-17	2012-03-16	3	0	0	0	0	0	0	0	0	0	0	1	0	0	0	0	0	0	0	0	0	0	0	0	0	0	0	0	0	0	0	0	0	1	1	0	0	0	0	0	0		3	collision --> derailment
Rwanda; Two Killed in Rulindo Accident	The New Times (Kigali)	1	2011-12-27	2011-12-27	1	0	0	0	0	0	0	0	1	0	0	0	0	0	0	0	0	0	0	0	0	0	0	0	0	0	0	0	0	0	0	0	0	1	0	0	1	0	0	0	0		2
Rwanda; Nur Students Injured in Road Accident	The New Times (Kigali)	1	2013-03-25	2013-03-25	3	0	0	0	0	0	0	0	0	0	0	1	0	0	0	0	0	0	0	0	0	0	0	0	0	0	0	0	0	0	0	0	0	1	1	0	0	0	0	0	0		3	overturned
Rwanda; Musanze Accident Claims One, Injures Six	The New Times (Kigali)	1	2013-01-30	2013-01-28	1	0	0	0	0	0	0	1	0	0	0	0	0	0	0	0	0	0	0	0	0	0	0	0	0	0	0	0	0	0	0	0	0	1	1	0	0	0	0	0	0		2
Rwanda; Bride, Groom Involved in Road Accident Out of Danger - Medics	The New Times (Kigali)	1	2014-07-28	2014-07-27	3	0	0	0	0	0	0	0	0	0	1	0	0	0	0	0	0	0	0	0	0	0	0	0	0	0	0	0	0	0	0	0	0	1	1	0	1	0	0	0	0		2
Rwanda; Four Die, 15 Injured in Ngororero Road Accident	The New Times (Kigali)	1	2015-10-02	2015-10-01	2	0	0	0	0	0	0	0	0	0	0	0	0	0	0	0	0	0	0	0	0	0	0	0	0	1	0	0	0	0	0	0	0	1	1	0	0	0	0	0	0		2
Rwanda; Scores Killed in Kicukiro Nasty Accident	Rwanda Focus (Kigali)	1	2016-06-10	2016-06-10	5	0	1	0	0	0	0	0	0	0	0	0	0	0	0	0	0	0	0	0	0	0	0	0	0	0	0	0	0	0	0	0	0	1	1	1	0	1	0	1	0		1
Rwanda; Over 30 Injured in Bus Accident	The New Times (Kigali)	1	2011-06-07	2011-06-07	4	0	0	0	0	0	0	0	0	0	0	0	0	0	0	0	0	0	0	0	0	0	1	0	0	0	0	0	0	0	0	0	0	1	1	0	0	0	0	0	0		2
Rwanda; Pupil Killed in Road Accident	The New Times (Kigali)	1	2012-09-18	2012-09-17	4	0	0	0	0	0	0	0	0	0	0	0	0	0	0	0	0	0	0	0	0	0	0	1	0	0	0	0	0	0	0	0	0	1	1	0	0	0	0	1	0		1
Rwanda; Seven Prisoners Die in Car Crash, Nine Others Injured	The New Times (Kigali)	1	2015-07-10	2015-07-09	2	0	0	0	0	0	0	0	0	0	0	0	0	0	0	0	0	0	0	0	0	0	0	0	1	0	0	0	0	0	0	0	0	1	1	0	0	1	0	0	0		1
Rwanda; 14 Injured in Road Accident	The New Times (Kigali)	1	2014-04-24	2014-04-23	5	1	1	0	0	0	0	0	0	0	0	0	0	0	0	0	0	0	0	0	0	0	0	0	0	0	0	0	0	0	0	0	0	1	1	0	0	1	0	0	0		1
Rwanda; 50 Survive Road Accident	The New Times (Kigali)	1	2013-06-06	2013-06-05	3	0	0	0	0	0	0	0	0	0	0	0	0	0	1	0	0	0	0	0	0	0	0	0	0	0	0	0	0	0	0	0	0	1	1	0	0	0	0	0	0		2
Rwanda; Three RDF Soldiers Killed in Road Accident Laid to Rest	The New Times (Kigali)	1	2016-10-17	2016-10-11	5	0	1	0	0	0	0	0	0	0	0	0	0	0	0	0	0	0	0	0	0	0	0	0	0	0	0	0	0	0	0	0	0	1	0	0	0	0	0	0	1	not mentioned	3	not mentioned
Rwanda; Four Policemen Killed in Nyanza Road Accident	The New Times (Kigali)	1	2013-01-04	2013-01-04	3	0	0	0	0	0	0	0	0	0	0	0	0	0	1	0	0	0	0	0	0	0	0	0	0	0	0	0	0	0	0	0	0	1	0	0	1	1	0	0	0		1
Rwanda; Two Dead, One Injured in Rubavu Accident	The New Times (Kigali)	1	2014-01-31	2014-01-30	2	0	0	0	0	0	0	0	0	0	0	0	0	0	0	0	0	0	0	0	0	0	0	0	0	0	0	0	0	1	0	0	0	1	0	0	0	1	0	0	0		2
Nur Students Injured in Road Accident	The New Times (Kigali)	1	2013-03-25	2013-03-25	3	0	0	0	0	0	0	0	0	0	0	1	0	0	0	0	0	0	0	0	0	0	0	0	0	0	0	0	0	0	0	0	0	1	1	0	0	0	0	0	0		2
Rwanda; Inatek Teacher Killed in Car Accident	The New Times (Kigali)	1	2011-10-07	2011-10-06	4	0	0	0	0	0	0	0	0	0	0	0	0	0	0	0	0	0	0	0	1	0	0	0	0	0	0	0	0	0	0	0	0	1	0	0	1	0	0	0	0		2
Rwanda; Six People Killed in a Accident	The New Times (Kigali)	1	2013-07-18	2013-07-18	4	0	0	0	0	0	0	0	0	0	0	0	0	0	0	0	0	0	0	0	1	0	0	0	0	0	0	0	0	0	0	0	0	1	1	0	0	1	0	0	0		1
Rwanda; Accident Claims Three Road Workers	The New Times (Kigali)	1	2010-02-15	2010-02-12	3	0	0	0	0	0	0	0	0	0	1	0	0	0	0	0	0	0	0	0	0	0	0	0	0	0	0	0	0	0	0	0	0	1	0	0	0	1	0	1	0		2
Grenade blast in Rwanda was criminal act: police	Agence France Press	1	2012-01-26	2012-01-24	3	0	0	0	0	0	0	0	0	0	0	0	1	0	0	0	0	0	0	0	0	0	0	0	0	0	0	0	0	0	0	0	0	3	0	0	0	0	0	0	0
Rwanda; 11 Perish in Road Accident	The New Times (Kigali)	1	2011-07-02	2011-07-02	2	0	0	0	0	0	0	0	0	0	0	0	0	0	0	0	0	0	0	0	0	0	0	0	0	1	0	0	0	0	0	0	0	1	0	0	0	1	0	0	0		2
Rwanda; Oil Tanker Crashes Into Home, Bursts into Flames	The New Times (Kigali)	1	2015-06-26	2015-06-25	2	0	0	0	0	0	0	0	0	0	0	0	0	0	0	0	0	0	0	0	0	0	0	0	0	0	1	0	0	0	0	0	0	1	0	0	0	1	0	0	0		3	derailment --> smashed into house --> burst into flames
Rwanda; Seven Inmates Die in Karongi Accident	The New Times (Kigali)	1	2015-07-09	2015-07-09	2	0	0	0	0	0	0	0	0	0	0	0	0	0	0	0	0	0	0	0	0	0	0	0	1	0	0	0	0	0	0	0	0	1	1	0	0	1	0	0	0		1
Rwanda; 12 Injured in Road Accident	The New Times (Kigali)	1	2010-05-08	2010-05-06	1	0	0	0	0	1	0	0	0	0	0	0	0	0	0	0	0	0	0	0	0	0	0	0	0	0	0	0	0	0	0	0	0	1	1	0	0	0	1	0	0		3	The cyclist refused to give way to the speeding bus. When the bus attempted to overtake the cyclist, it hit a pavement and overturned
Rwanda; 12 Injured in Road Accident	The New Times (Kigali)	1	2010-05-08	2010-05-06	1	0	0	0	0	0	0	0	0	0	0	0	0	0	0	0	0	0	0	0	0	0	0	0	0	0	0	0	0	0	0	0	0	1	0	0	0	0	0	0	0
Three RDF Soldiers Killed in Road Accident Laid to Rest	The New Times (Kigali)	1	2016-10-17	2016-10-11	5	0	1	0	0	0	0	0	0	0	0	0	0	0	0	0	0	0	0	0	0	0	0	0	0	0	0	0	0	0	0	0	0	1	0	0	0	0	0	0	1	not mentioned	3	not mentioned
Rwanda; Volcano Passenger Bus Involved in Accident on Route to Kampala	Rwanda Focus (Kigali)	1	2016-09-20	2016-09-19	4	0	0	0	0	0	0	0	0	0	0	0	0	0	0	0	0	0	0	0	0	0	1	0	0	0	0	0	0	0	0	0	0	1	1	0	0	0	0	0	0		3	not mentioned
Rwanda; One Dies in Bus Accident	The New Times (Kigali)	1	2011-02-18	2011-02-17	1	0	0	0	0	0	0	0	1	0	0	0	0	0	0	0	0	0	0	0	0	0	0	0	0	0	0	0	0	0	0	0	0	1	1	0	0	0	0	0	0		3	rammed into a wall
Rwanda; Nyanza Accident Kills Four Policemen	The New Times (Kigali)	1	2013-01-05	2013-01-04	3	0	0	0	0	0	0	0	0	0	0	0	0	0	1	0	0	0	0	0	0	0	0	0	0	0	0	0	0	0	0	0	0	1	0	0	1	1	0	0	0		1
Rwanda; APR Handball Star Shimirwa Dies in an Accident	The New Times (Kigali)	1	2016-02-02	2016-02-01	4	0	0	0	0	0	0	0	0	0	0	0	0	0	0	0	0	0	0	1	0	0	0	0	0	0	0	0	0	0	0	0	0	1	0	0	0	1	0	0	0		2
Rwanda; Five Seriously Injured in Kanogo Accident	The New Times (Kigali)	1	2010-04-09	2010-04-08	5	0	0	1	0	0	0	0	0	0	0	0	0	0	0	0	0	0	0	0	0	0	0	0	0	0	0	0	0	0	0	0	0	1	1	0	0	0	0	0	0		1
Rwanda; Rubavu Accident Claims One, Injures Five	The New Times (Kigali)	1	2014-04-02	2014-04-02	2	0	0	0	0	0	0	0	0	0	0	0	0	0	0	0	0	0	0	0	0	0	0	0	0	0	0	0	0	1	0	0	0	1	0	0	0	0	0	1	1	"passenger vehicle"	3	knocked them over and then overturned
Rwanda; Six Die in Huye Road Accident	The New Times (Kigali)	1	2013-05-03	2013-05-03	3	0	0	0	0	0	0	0	0	0	1	0	0	0	0	0	0	0	0	0	0	0	0	0	0	0	0	0	0	0	0	0	0	1	1	0	0	0	0	0	0		1
5 people dead in Rwanda boat collision	Xinhua General News Service	1	2011-05-19	2011-05-19	2	0	0	0	0	0	0	0	0	0	0	0	0	0	0	0	0	0	0	0	0	0	0	0	0	0	0	0	0	1	0	0	0	4	0	0	0	0	0	0	0
wanda; Canadian Family Survives Fatal Accident	The New Times (Kigali)	1	2011-01-01	2011-01-01	3	0	0	0	0	0	0	0	0	0	0	1	0	0	0	0	0	0	0	0	0	0	0	0	0	0	0	0	0	0	0	0	0	1	0	0	1	0	0	0	0		2
Explosion in Rwanda leaves one dead, five injured:police	Agence France Press	1	2012-03-23	2012-03-23	1	0	0	0	0	0	0	1	0	0	0	0	0	0	0	0	0	0	0	0	0	0	0	0	0	0	0	0	0	0	0	0	0	3	0	0	0	0	0	0	0
Eight killed,18 wounded in Rwanda attack	The Daily Monitor	1	2019-10-06	2019-10-06	1	0	0	0	0	0	0	1	0	0	0	0	0	0	0	0	0	0	0	0	0	0	0	0	0	0	0	0	0	0	0	0	0	3	0	0	0	0	0	0	0
Grenade explosion in Rwanda kills1,injuries5	Xinhua General News Service	1	2015-08-29	2015-08-29	5	1	0	0	0	0	0	0	0	0	0	0	0	0	0	0	0	0	0	0	0	0	0	0	0	0	0	0	0	0	0	0	0	3	0	0	0	0	0	0	0
Rwanda;four injuries and one dead in police shootout	The New Times (Kigali)	1	2016-10-03	2016-10-03	4	0	0	0	0	0	0	0	0	0	0	0	0	0	0	0	0	0	1	0	0	0	0	0	0	0	0	0	0	0	0	0	0	3	0	0	0	0	0	0	0
Eight killed,18 wounded in Rwanda attack	Daily Nation (Kenya)	1	2019-10-05	2019-10-05	1	0	0	0	0	0	0	1	0	0	0	0	0	0	0	0	0	0	0	0	0	0	0	0	0	0	0	0	0	0	0	0	0	3	0	0	0	0	0	0	0
Rwanda RDF condemns soldiers shooting spree that left four people death	The New Times (Kigali)	1	2014-08-11	2014-08-10	1	0	0	0	0	0	1	0	0	0	0	0	0	0	0	0	0	0	0	0	0	0	0	0	0	0	0	0	0	0	0	0	0	3	0	0	0	0	0	0	0
Eight killed, 18 hurt in Rwanda attack	The Mercury (South Africa)	1	2019-10-07	2019-10-05	1	0	0	0	0	0	0	1	0	0	0	0	0	0	0	0	0	0	0	0	0	0	0	0	0	0	0	0	0	0	0	0	0	3	0	0	0	0	0	0	0
Unknown assailants kill eight people near Rwanda's volcanoes park	Iran Daily	1	2019-10-05	2019-10-05	1	0	0	0	0	0	0	1	0	0	0	0	0	0	0	0	0	0	0	0	0	0	0	0	0	0	0	0	0	0	0	0	0	3	0	0	0	0	0	0	0
Rwanda Blast Critically Wounds 7	SmarTrend	1	2010-08-11	2010-08-11	5	0	1	0	0	0	0	0	0	0	0	0	0	0	0	0	0	0	0	0	0	0	0	0	0	0	0	0	0	0	0	0	0	3	0	0	0	0	0	0	0
Grenade blast wounds 16 in Rwandan capital: police	Agence France Press	1	2010-03-05	2010-03-04	5	0	0	0	0	0	0	0	0	0	0	0	0	0	0	0	0	0	0	0	0	0	0	0	0	0	0	0	0	0	0	0	1	3	0	0	0	0	0	0	0
Two killed in Rwanda grenade explosion	Agence France Press	1	2011-01-28	2011-01-28	5	0	0	0	0	0	0	0	0	0	0	0	0	0	0	0	0	0	0	0	0	0	0	0	0	0	0	0	0	0	0	0	1	3	0	0	0	0	0	0	0
Rwandan police officer kills colleague, injures three	Xinhua General News Service	1	2016-10-02	2016-10-02	4	0	0	0	0	0	0	0	0	0	0	0	0	0	0	0	0	0	1	0	0	0	0	0	0	0	0	0	0	0	0	0	0	3	0	0	0	0	0	0	0
Seven injured in grenade explosion in Rwanda	BBC Monitoring Africa - Political	1	2011-01-04	2011-01-04	5	0	0	1	0	0	0	0	0	0	0	0	0	0	0	0	0	0	0	0	0	0	0	0	0	0	0	0	0	0	0	0	0	3	0	0	0	0	0	0	0
Rwanda; Kiziguro Road Accident - All Injured Now Stable	Rwanda Focus (Kigali)	1	2014-07-30	2014-07-22	4	0	0	0	0	0	0	0	0	0	0	0	0	0	0	0	0	0	1	0	0	0	0	0	0	0	0	0	0	0	0	0	0	1	1	0	0	0	0	0	0		1
Explosive Start to Rwandan Parliamentary Election Polling Mars Kagame's Victory	ThinkAfricaPress	1	2013-09-20	2013-09-13	5	0	1	0	0	0	0	0	0	0	0	0	0	0	0	0	0	0	0	0	0	0	0	0	0	0	0	0	0	0	0	0	0	3	0	0	0	0	0	0	0
Explosive Start to Rwandan Parliamentary Election	ThinkAfricaPress	1	2013-09-20	2013-09-14	5	0	1	0	0	0	0	0	0	0	0	0	0	0	0	0	0	0	0	0	0	0	0	0	0	0	0	0	0	0	0	0	0	3	0	0	0	0	0	0	0
Rwanda; One Dead, 28 Wounded in Grenade Attacks	The New Times (Kigali)	1	2010-05-17	2010-05-15	5	0	1	1	0	0	0	0	0	0	0	0	0	0	0	0	0	0	0	0	0	0	0	0	0	0	0	0	0	0	0	0	0	3	0	0	0	0	0	0	0
10 injured in grenade explosion in Rwanda	Xinhua General News Service	1	2011-03-02	2011-03-01	5	0	0	1	0	0	0	0	0	0	0	0	0	0	0	0	0	0	0	0	0	0	0	0	0	0	0	0	0	0	0	0	0	3	0	0	0	0	0	0	0
Police kill three terror suspects in western Rwanda	Xinhua General News Service	1	2016-08-19	2016-08-19	2	0	0	0	0	0	0	0	0	0	0	0	0	0	0	0	0	0	0	0	0	0	0	0	0	0	0	0	0	0	1	0	0	3	0	0	0	0	0	0	0
Rwanda; Grenade Blast Kills One	The New Times (Kigali)	1	2013-03-26	2013-03-26	5	1	0	0	0	0	0	0	0	0	0	0	0	0	0	0	0	0	0	0	0	0	0	0	0	0	0	0	0	0	0	0	0	3	0	0	0	0	0	0	0
Two killed, 26 injured in grenade explosion in Rwandan capital	BBC Monitoring Africa - Political	1	2011-01-29	2011-01-28	5	1	0	0	0	0	0	0	0	0	0	0	0	0	0	0	0	0	0	0	0	0	0	0	0	0	0	0	0	0	0	0	0	3	0	0	0	0	0	0	0
Grenade explosion injures 21 in western Rwanda	BBC Monitoring Africa - Political	1	2011-07-13	2011-07-12	2	0	0	0	0	0	0	0	0	0	0	0	0	0	0	0	0	0	0	0	0	0	0	0	0	0	0	0	0	0	1	0	0	3	0	0	0	0	0	0	0
Pair of grenade attacks kills 2 and hurts 32 in Rwanda; Explosions rock capital as country prepares for presidential election	The International Herald Tribune	1	2010-05-18	2010-05-15	5	0	0	0	0	0	0	0	0	0	0	0	0	0	0	0	0	0	0	0	0	0	0	0	0	0	0	0	0	0	0	0	1	3	0	0	0	0	0	0	0
Rwanda; Two Children Die in Grenade Explosion	The New Times (Kigali)	1	2010-01-06	2010-01-04	4	0	0	0	0	0	0	0	0	0	0	0	0	0	0	0	0	0	1	0	0	0	0	0	0	0	0	0	0	0	0	0	0	3	0	0	0	0	0	0	0
Rwanda; Grenade Explosion Kills Two	The New Times (Kigali)	1	2012-01-04	2012-01-04	5	1	0	0	0	0	0	0	0	0	0	0	0	0	0	0	0	0	0	0	0	0	0	0	0	0	0	0	0	0	0	0	0	3	0	0	0	0	0	0	0
Rwanda; Grenade Victim Dies	The New Times (Kigali)	1	2010-08-13	2010-08-11	5	0	1	0	0	0	0	0	0	0	0	0	0	0	0	0	0	0	0	0	0	0	0	0	0	0	0	0	0	0	0	0	0	3	0	0	0	0	0	0	0
Xinhua world news summary at 0030 GMT, Oct. 3	Xinhua General News Service	1	2016-10-02	2016-10-02	4	0	0	0	0	0	0	0	0	0	0	0	0	0	0	0	0	0	1	0	0	0	0	0	0	0	0	0	0	0	0	0	0	3	0	0	0	0	0	0	0
Rwanda; Two Arrested Over Grenade Explosion	The New Times (Kigali)	1	2013-03-27	2013-03-06	5	1	0	0	0	0	0	0	0	0	0	0	0	0	0	0	0	0	0	0	0	0	0	0	0	0	0	0	0	0	0	0	0	3	0	0	0	0	0	0	0
Rwanda; Grenade Blast Injures 21 in Rusizi	The New Times (Kigali)	1	2011-07-13	2011-07-12	2	0	0	0	0	0	0	0	0	0	0	0	0	0	0	0	0	0	0	0	0	0	0	0	0	0	0	0	0	0	1	0	0	3	0	0	0	0	0	0	0
Grenade blast wounds 21 in Rwanda	Agence France Press	1	2011-07-13	2011-07-12	2	0	0	0	0	0	0	0	0	0	0	0	0	0	0	0	0	0	0	0	0	0	0	0	0	0	0	0	0	0	1	0	0	3	0	0	0	0	0	0	0
Three arrested following fatal grenade attack	Economist Intelligence Unit (EIU) Country Reports	1	2013-07-30	2013-07-26	5	0	0	1	0	0	0	0	0	0	0	0	0	0	0	0	0	0	0	0	0	0	0	0	0	0	0	0	0	0	0	0	0	3	0	0	0	0	0	0	0
Grenade explodes in western Rwanda as two other attacks hit capital 4	BBC Monitoring Africa - Political	1	2010-03-05	2010-03-04	5	0	0	0	0	0	0	0	0	0	0	0	0	0	0	0	0	0	0	0	0	0	0	0	0	0	0	0	0	1	0	0	0	3	0	0	0	0	0	0	0
8 killed at tourist spot	Daily Record and Sunday Mail	1	2019-10-06	2019-10-05	1	0	0	0	0	0	0	1	0	0	0	0	0	0	0	0	0	0	0	0	0	0	0	0	0	0	0	0	0	0	0	0	0	3	0	0	0	0	0	0	0
Rwanda: Torrential rains kill scores in Rwanda	Thai News Service	1	2020-05-11	2020-05-08	1	0	0	0	0	1	0	0	0	0	0	0	0	0	0	0	0	0	0	0	0	0	0	0	0	0	0	1	0	0	0	0	0	2	0	0	0	0	0	0	0				1
At least 65 killed in flooding, landslides in Rwanda; At least 65 killed in flooding, landslides in Rwanda	Canadian Press	1	2020-05-07	2020-05-07	1	0	0	0	0	1	0	0	0	0	0	0	0	0	0	0	0	0	0	0	0	0	0	0	0	0	1	0	0	0	0	0	0	2	0	0	0	0	0	0	0				1
Rwanda's recurring landslides worse this year with over 200 people dead	Ventures Africa	1	2018-05-08	2018-05-06	6	0	0	0	0	0	0	0	0	0	0	0	0	0	0	0	0	0	0	0	0	0	0	0	1	0	0	0	0	1	0	0	0	2	0	0	0	0	0	0	0				1
Texas salon owner jailed for defying governor's order freed NEWS BRIEFING Staff and news services Virus hospitalization is new barrier to military enlistment White father and son arrested in shooting death of black man GOP fundraiser and political donor to be postmaster general Rwanda flooding, landslides leave at least 65 dead Google scraps smart-city development for Toronto	The Hartford Courant	1	2020-05-08	2020-05-07	1	0	0	0	0	1	0	0	0	0	0	0	0	0	0	0	0	0	0	0	0	0	0	0	0	0	0	0	0	0	0	0	0	2	0	0	0	0	0	0	0				1
Texas salon owner jailed for defying governor's order freed Virus hospitalization is new barrier to military enlistment Advocates: More immigrant deaths without Trump action GOP fundraiser and political donor to be postmaster general Rwanda flooding, landslides leave at least 65 dead Google scraps smart-city development for Toronto	The Morning Call	1	2020-05-08	2020-05-07	1	0	0	0	0	1	0	0	0	0	0	0	0	0	0	0	0	0	0	0	0	0	0	0	0	0	0	0	0	0	0	0	0	2	0	0	0	0	0	0	0				1
Death toll climbs to 19 in Rwanda's heavy rains	Xinhua General News Service	1	2020-02-04	2020-02-02	6	1	1	0	0	0	0	0	0	0	0	0	0	0	0	0	0	0	1	0	0	0	0	0	0	0	0	0	0	0	0	0	0	2	0	0	0	0	0	0	0				1
13 killed in Rwanda landslides	Xinhua General News Service	1	2020-02-03	2020-02-02	5	1	1	1	0	0	0	0	0	0	0	0	0	0	0	0	0	0	0	0	0	0	0	0	0	0	0	0	0	0	0	0	0	2	0	0	0	0	0	0	0				1
55 die in Rwandan floods, mudslides	Cape Argus (South Africa)	1	2020-05-08	2020-05-06	6	0	0	0	0	0	0	0	0	0	0	0	0	0	0	0	0	0	0	0	0	0	0	0	0	0	0	0	0	0	0	0	1	2	0	0	0	0	0	0	0				1
Landslides leave 18 dead	The Herald (Glasgow)	1	2018-05-09	2018-05-07	2	0	0	0	0	0	0	0	0	0	0	0	0	0	0	0	0	0	0	0	0	0	0	0	1	0	0	0	0	0	0	0	0	2	0	0	0	0	0	0	0				1
Rains wreak havoc in Rwanda, 18 killed	Anadolu Agency (AA)	1	2018-05-08	2018-05-07	6	1	0	0	0	0	0	0	1	0	0	1	0	0	0	1	0	0	0	0	0	0	0	0	0	1	0	0	0	0	0	0	0	2	0	0	0	0	0	0	0				1
Flood deaths; GLOBAL BRIEFING	Daily Post (North Wales)	1	2018-05-09	2018-05-08	2	0	0	0	0	0	0	0	0	0	0	0	0	0	0	0	0	0	0	0	0	0	0	0	1	0	0	0	0	0	0	0	0	2	0	0	0	0	0	0	0				1
More than 70 dead in Rwanda after floods, landslides	UPI	1	2020-05-08	2020-05-07	6	0	0	0	0	1	0	1	0	0	0	0	1	0	0	0	1	0	0	0	0	0	0	0	0	1	1	0	0	1	0	0	0	2	0	0	0	0	0	0	0				1
Rwanda; 4.8 Magnitude Earthquake Kills One, Injures Over 20	Rwanda Focus (Kigali)	1	2016-09-25	2016-09-23	2	0	0	0	0	0	0	0	0	0	0	0	0	0	0	0	0	0	0	0	0	0	0	0	0	0	0	0	0	0	1	0	0	2	0	0	0	0	0	0	0				2
Landslides In Northern Rwanda Kill 49	International Business Times News	1	2016-05-09	2016-05-08	1	0	0	0	0	1	0	0	0	0	0	0	0	0	0	0	0	0	0	0	0	0	0	0	0	0	0	0	0	0	0	0	0	2	0	0	0	0	0	0	0				1
Floods kill 65 in Rwanda as heavy rains pound East Africa	Agence France Press	1	2020-05-07	2020-05-06	6	0	0	0	0	0	0	0	0	0	0	0	0	0	0	0	0	0	0	0	0	0	0	0	0	0	0	0	0	0	0	0	1	2	0	0	0	0	0	0	0				1
Landslides kill 13, wound 2 in Rwanda	Global English (Middle East and North Africa Financial Network)	1	2020-02-04	2020-02-02	5	1	1	1	0	0	0	0	0	0	0	0	0	0	0	0	0	0	0	0	0	0	0	0	0	0	0	0	0	0	0	0	0	2	0	0	0	0	0	0	0				1
At least 12 dead, several missing after landslide in Rwanda	dpa international (Englischer Dienst)	1	2018-05-07	2018-05-06	2	0	0	0	0	0	0	0	0	0	0	0	0	0	0	0	0	0	0	0	0	0	0	0	1	0	0	0	0	0	0	0	0	2	0	0	0	0	0	0	0				1
Official: 18 killed amid flooding, landslides in Rwanda	The Associated Press	1	2018-05-08	2018-05-07	2	0	0	0	0	0	0	0	0	0	0	0	0	0	0	0	0	0	0	0	0	0	0	0	1	0	0	0	0	0	0	0	0	2	0	0	0	0	0	0	0				1
'Dead bodies everywhere' 16 killed and 140 injured as freak LIGHTNING strike hits church	Daily Star Onlien	1	2018-03-11	2018-03-10	3	0	0	0	0	0	0	0	0	0	0	0	0	0	0	1	0	0	0	0	0	0	0	0	0	0	0	0	0	0	0	0	0	2	0	0	0	0	0	0	0				4
At least 65 killed in Rwanda flooding, landslides	The Indian Awaaz	1	2020-05-09	2020-05-08	6	0	0	0	0	0	0	0	0	0	0	0	0	0	0	0	0	0	0	0	0	0	0	0	0	0	0	0	0	0	0	0	1	2	0	0	0	0	0	0	0				1
Rwanda; Experts Weigh in On How Deadly Floods, Landslides Can Be Prevented	The New Times (Kigali)	1	2016-05-21	2016-05-07	6	0	0	0	0	1	0	0	0	0	0	0	1	0	0	0	0	0	0	0	0	0	0	0	0	1	0	0	0	1	0	0	0	2	0	0	0	0	0	0	0				1
Flooding and landslides kill at least 65 in northern Rwanda; An estimated 11,000 people have been affected by heavy rain this year and 1,000 hectares of crops have been destroyed	The Telegraph	1	2020-05-07	2020-05-06	1	0	0	0	0	1	0	0	0	0	0	0	0	0	0	0	0	0	0	0	0	0	0	0	0	0	0	0	0	0	0	0	0	2	0	0	0	0	0	0	0				1
East Africa; El Nino-Induced Floods Ravage East Africa	Deutsche Welle	1	2016-05-09	2016-05-08	6	0	0	0	0	1	0	0	0	0	0	0	0	0	0	0	0	0	0	0	0	0	0	0	0	0	0	0	0	0	0	0	0	2	0	0	0	0	0	0	0				1
1st LD Writethru: 55 people killed as heavy rains batter Rwanda	Xinhua General News Service	1	2020-05-07	2020-05-06	6	0	0	0	0	1	0	1	1	0	0	0	1	0	0	0	0	0	0	0	0	0	0	0	0	1	0	0	0	1	0	0	0	2	0	0	0	0	0	0	0				1
Deadly Rwanda floods leave thousands homeless	Al Jazeera Africa	1	2016-05-09	2016-05-07	6	0	0	0	0	1	0	0	0	0	0	0	0	0	0	0	0	0	0	0	0	0	0	0	0	1	0	0	0	1	0	0	0	2	0	0	0	0	0	0	0				1
Landslides kill nearly 50 in Rwanda	Digital Journal	1	2016-05-09	2016-05-07	6	0	0	0	0	1	0	0	0	0	0	0	0	0	0	0	0	0	0	0	0	0	0	0	0	0	0	0	0	0	0	0	0	2	0	0	0	0	0	0	0				1
Landslides kill 18 in Rwanda, death toll at 200 since January	The Daily Monitor	1	2018-05-08	2018-05-07	6	0	0	0	0	0	0	0	0	0	0	0	0	0	0	0	0	0	0	0	0	0	0	0	0	0	0	0	0	1	0	0	0	2	0	0	0	0	0	0	0				1
In brief	Northern Advocate (New Zealand)	1	2020-05-09	2020-05-07	6	0	0	0	0	1	0	0	0	0	0	0	0	0	0	0	0	0	0	0	0	0	0	0	0	0	0	0	0	0	0	0	0	2	0	0	0	0	0	0	0				1
Urgent: 55 people killed in Rwanda heavy rains	Xinhua General News Service	1	2020-05-07	2020-05-06	6	0	0	0	0	0	0	0	0	0	0	0	0	0	0	0	0	0	0	0	0	0	0	0	0	0	0	0	0	0	0	0	1	2	0	0	0	0	0	0	0				1
Latest Rwandan landslides kill at least 18 people	UPI	1	2018-05-08	2018-05-06	6	0	0	0	0	0	0	0	0	0	0	0	0	0	0	0	0	0	0	0	0	0	0	0	0	0	0	0	0	0	0	0	1	2	0	0	0	0	0	0	0				1
Landslides kill nearly 50 in Rwanda	Agence France Press	1	2016-05-09	2016-05-08	6	0	0	0	0	1	0	0	0	0	0	0	0	0	0	0	0	0	0	0	0	0	0	0	0	0	0	0	0	0	0	0	0	2	0	0	0	0	0	0	0				1
Official: 49 people killed in Rwanda landslides amid rains; Official: 49 people killed in Rwanda landslides amid rains	Canadian Press	1	2016-05-09	2016-05-07	6	0	0	0	0	1	0	0	0	0	0	0	1	0	0	0	0	0	0	0	0	0	0	0	0	0	0	0	0	1	0	0	0	2	0	0	0	0	0	0	0				1
20 killed by Rwanda landslides	Africa Review	1	2016-05-08	2016-05-07	1	0	0	0	0	1	0	0	0	0	0	0	0	0	0	0	0	0	0	0	0	0	0	0	0	0	0	0	0	0	0	0	0	2	0	0	0	0	0	0	0				1
1ST LEAD	Deutsche Presse-Agentur	1	2016-05-09	2016-05-07	1	0	0	0	0	1	0	0	0	0	0	0	1	0	0	0	0	0	0	0	0	0	0	0	0	1	0	0	0	1	0	0	0	2	0	0	0	0	0	0	0				1
Focus On Africa - 5:30 PM GMT	TVeyes - BBC World	1	2019-12-09	2019-12-08	6	0	0	0	0	0	0	0	0	0	0	0	0	0	0	0	0	0	0	0	0	0	0	0	0	0	0	0	0	0	0	0	1	2	0	0	0	0	0	0	0				1
Death toll from heavy rains, landslides rises to 49 in Rwanda	Xinhua General News Service	1	2016-05-09	2016-05-07	6	0	0	0	0	1	0	0	0	0	0	0	1	0	0	0	0	0	0	0	0	0	0	0	0	0	0	0	0	0	0	0	0	2	0	0	0	0	0	0	0				1
Grenade blast in Rwanda capital kills 2 people, leaves others seriously wounded, police say; Police: 2 people dead in grenade blast in Rwanda	Canadian Press	1	2013-07-27	2013-07-26	5	0	0	1	0	0	0	0	0	0	0	0	0	0	0	0	0	0	0	0	0	0	0	0	0	0	0	0	0	0	0	0	0	3	0	0	0	0	0	0	0
Heavy rains trigger landslides in Rwanda, killing 49	Deutsche Presse-Agentur	1	2016-05-09	2016-05-07	6	0	0	0	0	1	0	0	0	0	0	0	1	0	0	0	0	0	0	0	0	0	0	0	0	1	0	0	0	1	0	0	0	2	0	0	0	0	0	0	0				1
20 killed, mostly children, by Rwanda landslides	Agence France Press	1	2016-05-08	2016-05-07	6	0	0	0	0	1	0	0	0	0	0	0	0	0	0	0	0	0	0	0	0	0	0	0	0	0	0	0	0	0	0	0	0	2	0	0	0	0	0	0	0				1
Death toll rises to 18 in Rwanda landslides	Xinhua General News Service	1	2018-05-08	2018-05-06	2	0	0	0	0	0	0	0	0	0	0	0	0	0	0	0	0	0	0	0	0	0	0	0	1	0	0	0	0	0	0	0	0	2	0	0	0	0	0	0	0				1
Death toll from heavy rains in Rwanda climbs to 72	Xinhua General News Service	1	2020-05-08	2020-05-06	6	0	0	0	0	0	0	0	0	0	0	0	0	0	0	0	0	0	0	0	0	0	0	0	0	0	0	0	0	0	0	0	1	2	0	0	0	0	0	0	0				1
Dozens dead, hundreds homeless after landslides in northern Rwanda	dpa-AFX	1	2016-05-09	2016-05-07	6	0	0	0	0	0	0	0	0	0	0	0	0	0	0	0	0	0	0	0	0	0	0	0	0	0	0	0	0	0	0	0	1	2	0	0	0	0	0	0	0				1
Official: 49 people killed in Rwanda landslides amid rains	The Associated Press	1	2016-05-09	2016-05-06	6	0	0	0	0	0	0	0	0	0	0	0	0	0	0	0	0	0	0	0	0	0	0	0	0	0	0	0	0	0	0	0	1	2	0	0	0	0	0	0	0				1
Rwanda: Landslides kill 22	Turkish Governmental News	1	2016-05-09	2016-05-07	1	0	0	0	0	1	0	0	0	0	0	0	0	0	0	0	0	0	0	0	0	0	0	0	0	0	0	0	0	0	0	0	0	2	0	0	0	0	0	0	0				1
Heavy rains trigger landslides in Rwanda, killing 49	dpa-AFX	1	2016-05-09	2016-05-07	1	0	0	0	0	1	0	0	0	0	0	0	1	0	0	0	0	0	0	0	0	0	0	0	0	1	0	0	0	1	0	0	0	2	0	0	0	0	0	0	0				1
Nineteen die in Rwanda floods	BBC Monitoring Africa - Political	1	2018-04-25	2018-04-23	6	1	0	0	0	0	0	0	1	0	0	0	0	0	0	0	0	0	1	0	0	0	0	0	0	0	0	0	0	0	0	0	0	2	0	0	0	0	0	0	0				1
5.8-magnitude quake injures 4 in Rwanda	Xinhua General News Service	1	2015-08-07	2015-08-07	6	0	0	0	0	0	0	0	0	0	0	0	0	0	0	0	0	0	0	0	0	0	0	0	0	0	0	0	0	0	0	0	1	2	0	0	0	0	0	0	0				2
Rwanda; Landslide Disaster Leaves 34 Dead	News of Rwanda	1	2016-05-09	2016-05-07	6	0	0	0	0	1	0	0	0	0	0	0	1	0	0	0	0	0	0	0	0	0	0	0	0	1	0	0	0	1	0	0	0	2	0	0	0	0	0	0	0				1
25 killed in Rwanda landslides	IANS-English	1	2016-05-09	2016-05-07	1	0	0	0	0	1	0	0	0	0	0	0	0	0	0	0	0	0	0	0	0	0	0	0	0	0	0	0	0	0	0	0	0	2	0	0	0	0	0	0	0				1
Dozens killed in Rwanda landslides; World news in brief	The Independent	1	2016-05-10	2016-05-07	1	0	0	0	0	1	0	0	0	0	0	0	0	0	0	0	0	0	0	0	0	0	0	0	0	0	0	0	0	0	0	0	0	2	0	0	0	0	0	0	0				1
49 killed in landslides after Rwanda downpour; world in brief	The Evening Standard	1	2016-05-09	2016-05-07	6	0	0	0	0	0	0	0	0	0	0	0	0	0	0	0	0	0	0	0	0	0	0	0	0	0	0	0	0	0	0	0	1	2	0	0	0	0	0	0	0				1
Rwanda Mourns Deaths of 14 Miners as Official Urges More Safety Steps	Voice of America News	1	2019-01-22	2019-01-21	4	0	0	0	0	0	0	0	0	0	0	0	0	0	0	0	0	0	0	0	0	0	0	1	0	0	0	0	0	0	0	0	0	3	0	0	0	0	0	0	0
Heavy rains, landslides kill 18 in Rwanda	The Sun (Nigeria)	1	2018-04-25	2018-04-23	6	0	0	0	0	0	0	0	0	0	0	0	0	0	0	0	0	0	0	0	0	0	0	0	0	0	0	0	0	0	0	0	1	2	0	0	0	0	0	0	0				1
Flash Flooding Kills 55 Across Rwanda - Reports	Sputnik News Service	1	2020-05-07	2020-05-07	6	0	0	0	0	0	0	0	0	0	0	0	0	0	0	0	0	0	0	0	0	0	0	0	0	0	0	0	0	0	0	0	1	2	0	0	0	0	0	0	0				1
Rwanda floods kill 8 people	Xinhua General News Service	1	2012-04-16	2012-04-16	1	0	0	0	0	0	0	0	0	0	0	0	0	0	0	0	0	0	0	0	0	0	0	0	0	0	0	0	0	0	0	0	1	2	0	0	0	0	0	0	0				1
Over 1,000 people displaced by floods in western Rwanda	BBC Monitoring Africa - Political	1	2018-03-05	2018-03-05	2	0	0	0	0	0	0	0	0	0	0	0	0	0	0	0	0	0	0	0	0	0	0	0	0	0	0	0	0	1	0	0	0	2	0	0	0	0	0	0	0				1
Rwanda: deux morts et 26 blessés dans l'explosion d'une grenade à Kigali	Agence France Press	1	2011-01-29	2011-01-28	5	1	0	0	0	0	0	0	0	0	0	0	0	0	0	0	0	0	0	0	0	0	0	0	0	0	0	0	0	0	0	0	0	3	0	0	0	0	0	0	0
Rwanda: un mort et 5 blessés dans une explosion dans le nord (police)	Agence France Press	2	2012-03-23	2012-03-23	1	0	0	0	0	0	0	1	0	0	0	0	0	0	0	0	0	0	0	0	0	0	0	0	0	0	0	0	0	0	0	0	0	3	0	0	0	0	0	0	0
Une attaque à la machette fait trois blessés dans un camp de réfugiés congolais au Rwanda	PANAPRESS - Pan African News Agency	2	2015-12-24	2015-12-24	2	0	0	0	0	0	0	0	0	0	0	0	0	0	0	0	0	0	0	0	0	0	0	0	1	0	0	0	0	0	0	0	0	3	0	0	0	0	0	0	0
Attaque mortelle au Rwanda	Ouest-France	2	2019-10-06	2019-10-05	1	0	0	0	0	0	0	0	0	0	0	0	0	0	0	0	0	0	0	0	0	0	0	0	0	0	0	0	0	0	0	0	1	3	0	0	0	0	0	0	0
Rwanda: Un mort dans l'explosion d'une grenade à Kigali à 36 h des législatives (police)	Agence France Press	2	2013-09-14	2013-09-13	5	0	1	0	0	0	0	0	0	0	0	0	0	0	0	0	0	0	0	0	0	0	0	0	0	0	0	0	0	0	0	0	0	3	0	0	0	0	0	0	0
Rwanda: deux morts dans l'explosion d'une grenade à Kigali (police)	Agence France Press	2	2012-01-04	2012-01-03	5	1	0	0	0	0	0	0	0	0	0	0	0	0	0	0	0	0	0	0	0	0	0	0	0	0	0	0	0	0	0	0	0	3	0	0	0	0	0	0	0
Un mort et 16 blessés dans une série d'eplosions à Kigali	Xinhua News Agency - French	2	2010-03-05	2010-03-05	5	0	0	0	0	0	0	0	0	0	0	0	0	0	0	0	0	0	0	0	0	0	0	0	0	0	0	0	0	0	0	0	1	3	0	0	0	0	0	0	0
Dix blessés dans l'explosion d'une grenade dans le centre du Rwanda	Agence France Press	2	2012-01-24	2012-01-24	3	0	0	0	0	0	0	0	0	0	0	0	1	0	0	0	0	0	0	0	0	0	0	0	0	0	0	0	0	0	0	0	0	3	0	0	0	0	0	0	0
Rwanda: Un tué, huit blessés dans un attentat à la grenade à Kigali (police)	Agence France Press	2	2013-03-26	2013-03-26	5	1	0	0	0	0	0	0	0	0	0	0	0	0	0	0	0	0	0	0	0	0	0	0	0	0	0	0	0	0	0	0	0	3	0	0	0	0	0	0	0
Rwanda: explosion d'une grenade à Kigali, au moins sept blessés (police)	Agence France Press	2	2010-08-11	2010-08-11	5	0	1	0	0	0	0	0	0	0	0	0	0	0	0	0	0	0	0	0	0	0	0	0	0	0	0	0	0	0	0	0	0	3	0	0	0	0	0	0	0
Au Rwanda, plusieurs dizaines de blessés après un attentat à la grenade...	Renseignor	2	2011-07-17	2011-07-12	2	0	0	0	0	0	0	0	0	0	0	0	0	0	0	0	0	0	0	0	0	0	0	0	0	0	0	0	0	0	1	0	0	3	0	0	0	0	0	0	0
L'explosion d'une grenade fait deux morts près de Kigali, au Rwanda	The Canadian Press	2	2011-01-28	2011-01-28	5	0	1	0	0	0	0	0	0	0	0	0	0	0	0	0	0	0	0	0	0	0	0	0	0	0	0	0	0	0	0	0	0	3	0	0	0	0	0	0	0
Rwanda : une explosion à la grenade fait 10 blessés	Xinhua News Agency - French	2	2011-03-02	2011-03-01	5	0	0	1	0	0	0	0	0	0	0	0	0	0	0	0	0	0	0	0	0	0	0	0	0	0	0	0	0	0	0	0	0	3	0	0	0	0	0	0	0
Rwanda: explosion d'une grenade à Kigali, au moins sept blessés (police)	La Tribune de Geneve.fr	2	2010-08-11	2010-08-11	5	0	0	0	0	0	0	0	0	0	0	0	0	0	0	0	0	0	0	0	0	0	0	0	0	0	0	0	0	0	0	0	1	3	0	0	0	0	0	0	0
Rwanda: deux personnes tuées par des grenades avant les législatives (police)	Agence France Press	2	2013-09-14	2013-09-13	5	0	1	0	0	0	0	0	0	0	0	0	0	0	0	0	0	0	0	0	0	0	0	0	0	0	0	0	0	0	0	0	0	3	0	0	0	0	0	0	0
Attentat à la grenade dans un marché de la capitale rwandaise...	Renseignor	2	2013-09-15	2013-09-14	5	0	1	0	0	0	0	0	0	0	0	0	0	0	0	0	0	0	0	0	0	0	0	0	0	0	0	0	0	0	0	0	0	3	0	0	0	0	0	0	0
Rwanda: six blessés par deux grenades dans Kigali et sa banlieue (police)	Agence France Press	2	2012-03-31	2012-03-20	5	0	0	1	0	0	0	0	0	0	0	0	0	0	0	0	0	0	0	0	0	0	0	0	0	0	0	0	0	0	0	0	0	3	0	0	0	0	0	0	0
Rwanda : La campagne pour les législatives perturbée par de nombreux incidents	Les Echos	2	2013-09-16	2013-09-12	5	0	1	0	0	0	0	0	0	0	0	0	0	0	0	0	0	0	0	0	0	0	0	0	0	0	0	0	0	0	0	0	0	3	0	0	0	0	0	0	0
Rwanda : La campagne pour les législatives perturbée par de nombreux incidents	Les Echos	2	2013-09-16	2013-09-14	5	0	0	0	0	0	0	0	0	0	0	0	0	0	0	0	0	0	0	0	0	0	0	0	0	0	0	0	0	0	0	0	1	3	0	0	0	0	0	0	0
Rwanda - Rwanda: des opposants en exil responsables d'une attaque meurtrière à Kigali?	RFI	2	2013-09-14	2013-09-14	5	0	0	0	0	0	0	0	0	0	0	0	0	0	0	0	0	0	0	0	0	0	0	0	0	0	0	0	0	0	0	0	1	3	0	0	0	0	0	0	0
Législatives rwandaises - Coup d'envoi explosif à Kigali	L'Observateur Paalga (Ouagadougou)	2	2013-09-15	2013-09-14	5	0	0	0	0	0	0	0	0	0	0	0	0	0	0	0	0	0	0	0	0	0	0	0	0	0	0	0	0	0	0	0	1	3	0	0	0	0	0	0	0
Nouvelle attaque à la grenade à Kigali	Radio France Internationale	2	2012-01-05	2012-01-03	5	1	0	0	0	0	0	0	0	0	0	0	0	0	0	0	0	0	0	0	0	0	0	0	0	0	0	0	0	0	0	0	0	3	0	0	0	0	0	0	0
Rwanda - Rwanda : attentat meurtrier à Kigali	RFI	2	2013-03-27	2013-03-26	5	1	0	0	0	0	0	0	0	0	0	0	0	0	0	0	0	0	0	0	0	0	0	0	0	0	0	0	0	0	0	0	0	3	0	0	0	0	0	0	0
Rwanda : explsion d'une grenade à Kigali (presse)	Xinhua News Agency - French	2	2010-08-11	2010-08-11	5	0	0	0	0	0	0	0	0	0	0	0	0	0	0	0	0	0	0	0	0	0	0	0	0	0	0	0	0	0	0	0	1	3	0	0	0	0	0	0	0
Point de l'actualité à 21H00 GMT	Xinhua News Agency - French	2	2010-08-11	2010-08-11	5	0	0	0	0	0	0	0	0	0	0	0	0	0	0	0	0	0	0	0	0	0	0	0	0	0	0	0	0	0	0	0	1	3	0	0	0	0	0	0	0
Rwanda: attentat meurtrier à Kigali	Le Figaro Newsflash	2	2013-03-26	2013-03-26	5	0	0	0	0	0	0	0	0	0	0	0	0	0	0	0	0	0	0	0	0	0	0	0	0	0	0	0	0	0	0	0	1	3	0	0	0	0	0	0	0
Les accidents de la route ont fait 37 morts en une semaine au Rwanda	PANAPRESS - Pan African News Agency	2	2014-08-10	2014-08-07	1	0	0	0	0	1	0	0	0	0	0	0	0	0	0	0	0	0	0	0	0	0	0	0	0	0	0	0	0	0	0	0	0	1	0	0	0	0	0	0	1	not mentioned	3	not mentioned
Les accidents de la route ont fait 37 morts en une semaine au Rwanda	PANAPRESS - Pan African News Agency	2	2014-08-10	2014-08-09	3	0	0	0	0	0	0	0	0	0	0	0	1	0	0	0	0	0	0	0	0	0	0	0	0	0	0	0	0	0	0	0	0	1	1	0	0	1	0	0	0		1
Un camion perd ses freins et provoque un accident mortel à Kigali	Rwanda News Agency	2	2016-06-10	2016-06-10	5	0	1	0	0	0	0	0	0	0	0	0	0	0	0	0	0	0	0	0	0	0	0	0	0	0	0	0	0	0	0	0	0	1	0	0	0	1	0	1	0		3	lost its' brakes
Une dizaine de morts et plusieurs blessés dans un accident de la route au sud du Rwanda	PANAPRESS - Pan African News Agency	2	2014-08-10	2014-08-10	3	0	0	0	0	0	0	0	0	0	0	1	0	0	0	0	0	0	0	0	0	0	0	0	0	0	0	0	0	0	0	0	0	1	1	0	0	1	0	0	0		1
Quatre morts et plusieurs blessés dans un accident de la route à Huye	Rwanda News Agency	2	2016-04-22	2016-04-22	3	0	0	0	0	0	0	0	0	0	1	0	0	0	0	0	0	0	0	0	0	0	0	0	0	0	0	0	0	0	0	0	0	1	0	0	0	1	1	0	0		1
Quatre morts et quinze blessés dans un accident de la route à Ngororero	Rwanda News Agency	2	2015-10-01	2015-10-01	2	0	0	0	0	0	0	0	0	0	0	0	0	0	0	0	0	0	0	0	0	0	0	0	0	1	0	0	0	0	0	0	0	1	1	0	0	0	0	0	0		3	not mentioned
Six morts et des blessés dans un accident de la route à Rusizi	Rwanda News Agency	2	2015-08-19	2015-08-19	2	0	0	0	0	0	0	0	0	0	0	0	0	0	0	0	0	0	0	0	0	0	0	0	0	0	0	0	0	0	1	0	0	1	1	0	0	1	0	0	0		1
Huit morts dans un accident de la route au nord du Rwanda	Rwanda News Agency	2	2015-10-31	2015-10-31	1	0	0	0	0	0	1	0	0	0	0	0	0	0	0	0	0	0	0	0	0	0	0	0	0	0	0	0	0	0	0	0	0	1	1	0	0	0	0	0	0		2
No Headline In Original	Midi Libre	2	2018-03-12	2018-03-10	6	0	0	0	0	0	0	0	0	0	0	0	0	0	0	0	0	0	0	0	0	0	0	0	0	0	0	0	0	0	0	0	1	2	0	0	0	0	0	0	0				4
Rwanda; Floods Kill, Displace Many in Nation	East African Business Week	1	2012-04-22	2012-04-18	6	0	0	0	0	0	0	1	0	0	0	0	0	0	0	0	0	0	0	0	0	0	0	0	0	0	1	0	0	1	0	0	0	2	0	0	0	0	0	0	0				1
Rwanda; Floods Claim 49 Lives	Rwanda Focus	1	2016-05-09	2016-05-09	6	0	0	0	0	1	0	0	0	0	0	0	1	0	0	0	0	0	0	0	0	0	0	0	0	1	0	0	0	1	0	0	0	2	0	0	0	0	0	0	0				1
Landslides in Western Rwanda kill 18 People After Heavy Rains on Weekend	Sputnik News Service	1	2018-05-07	2018-05-07	2	0	0	0	0	0	0	0	0	0	0	0	0	0	0	0	0	0	0	0	0	0	0	0	1	0	0	0	0	0	0	0	0	2	0	0	0	0	0	0	0				1
18 dead in heavy floods in Rwanda	Global English	1	2019-05-23	2019-05-23	2	0	0	0	0	0	0	0	0	0	0	0	0	0	0	0	0	0	0	0	0	0	0	0	1	0	0	0	0	0	0	0	0	2	0	0	0	0	0	0	0				1
Mudslide kills 12	Daily News (South Africa)	1	2018-05-08	2018-05-06	2	0	0	0	0	0	0	0	0	0	0	0	0	0	0	0	0	0	0	0	0	0	0	0	1	0	0	0	0	0	0	0	0	2	0	0	0	0	0	0	0				1
Rwanda: Flood Death Toll Rises	The New Times	1	2012-04-16	2012-04-12	6	0	0	0	0	0	0	1	0	0	0	0	0	0	0	0	0	0	0	0	0	0	0	0	0	0	1	0	0	1	0	0	0	2	0	0	0	0	0	0	0				1
Heavy Rains, Landslides Kill 18 in Rwanda	Africa Newswire	1	2018-04-24	2018-04-23	6	0	0	0	0	0	0	0	0	0	0	0	0	0	0	0	0	0	1	0	0	0	0	0	0	0	0	0	0	0	0	0	1	2	0	0	0	0	0	0	0				1
In Brief: Floods displace hundreds in Rwanda	IRIN Africa Service	1	2012-04-18	2012-04-18	6	0	0	0	0	0	0	1	0	0	0	0	0	0	0	0	0	0	0	0	0	0	0	0	0	0	1	0	0	1	0	0	0	2	0	0	0	0	0	0	0				1
Heavy Rainfall in Rwanda leaves 10 dead	Global English	1	2019-05-22	2019-05-19	2	0	0	0	0	0	0	0	0	0	0	0	0	0	0	0	0	0	0	0	0	0	0	0	1	0	0	0	0	0	0	0	0	2	0	0	0	0	0	0	0				1
Police: 2 people dead in grenade blast in Rwand	The New Zealand Herald	1	2013-07-28	2013-07-26	5	0	0	1	0	0	0	0	0	0	0	0	0	0	0	0	0	0	0	0	0	0	0	0	0	0	0	0	0	0	0	0	0	3	0	0	0	0	0	0	0
Fatal Landslides	Daily News (South Africa)	1	2018-04-25	2018-04-23	6	0	0	0	0	0	0	0	0	0	0	0	0	0	0	0	0	0	0	0	0	0	0	0	0	0	0	0	0	0	0	0	1	2	0	0	0	0	0	0	0				1
14 Killed in Landslide	The Sun	1	2019-01-22	2019-01-22	4	0	0	0	0	0	0	0	0	0	0	0	0	0	0	0	0	0	0	0	0	0	0	0	0	0	0	0	0	0	0	0	1	2	0	0	0	0	0	0	0				1
Rwanda: Six Miners Killed by Landslide	The New Times	1	2010-12-04	2010-12-03	4	0	0	0	0	0	0	0	0	0	0	0	0	0	0	0	0	0	0	0	0	1	0	0	0	0	0	0	0	0	0	0	0	2	0	0	0	0	0	0	0				1
Xinhua world news summary at 1530 GMT, May 9	Xinhua General News Service	1	2016-05-09	2016-05-07	1	0	0	0	0	1	0	0	0	0	0	0	0	0	0	0	0	0	0	0	0	0	0	0	0	0	0	0	0	0	0	0	0	2	0	0	0	0	0	0	0				1
Rwanda: Floods kill four in western district of Rubavu	BBC	1	2010-03-28	2010-03-26	2	0	0	0	0	0	0	0	0	0	0	0	0	0	0	0	0	0	0	0	0	0	0	0	0	0	1	0	0	0	0	0	0	2	0	0	0	0	0	0	0				1
Rwanda: Floods Kills Four in Western Province	The New Times	1	2010-03-28	2010-03-26	2	0	0	0	0	0	0	0	0	0	0	0	0	0	0	0	0	0	0	0	0	0	0	0	0	0	1	0	0	1	0	0	0	2	0	0	0	0	0	0	0				1
Deadly Windly Wreak Havoc in Rwanda	CAJ News Agency	1	2017-10-05	2017-10-05	6	0	0	0	0	0	1	0	0	0	1	0	0	0	0	0	0	1	0	0	1	1	0	0	0	0	1	0	1	1	1	0	0	2	0	0	0	0	0	0	0				3
49 die in landslides in torrential rain	The Herald	1	2016-05-10	2016-05-03	1	0	0	0	0	0	0	0	0	0	0	0	0	0	0	0	0	0	0	0	0	0	0	0	0	0	0	0	0	0	0	0	1	2	0	0	0	0	0	0	0				1
Rain tolls upp by 16	The Sun	1	2018-05-08	2018-05-06	6	0	0	0	0	0	0	0	0	0	0	0	0	0	0	0	0	0	0	0	0	0	0	0	0	0	0	0	0	0	0	0	1	2	0	0	0	0	0	0	0				1
4.8 magnitude quake hits western Rwanda - USGS	Xinhua General News Service	1	2016-09-23	2016-09-23	2	0	0	0	0	0	0	0	0	0	0	0	0	0	0	0	0	0	0	0	0	0	0	0	0	0	0	0	0	0	0	0	1	2	0	0	0	0	0	0	0				2
Rwanda: 10 Killed in Karongi Floods	The New Times	1	2011-11-06	2011-11-04	2	0	0	0	0	0	0	0	0	0	0	0	0	0	0	0	0	0	0	0	0	0	0	0	1	0	0	0	0	0	0	0	0	2	0	0	0	0	0	0	0				1
Rwanda: Lighting kills student as floods destroy 12 homes	The New Times	1	2011-10-02	2011-09-30	2	0	0	0	0	0	0	0	0	0	0	0	0	0	0	0	0	0	0	0	0	0	0	0	0	0	1	0	0	0	0	0	0	2	0	0	0	0	0	0	0				1
Rwanda grenade attack marks Kagame's presidential win	Agence France Press - English	1	2010-08-11	2010-08-11	5	0	0	0	0	0	0	0	0	0	0	0	0	0	0	0	0	0	0	0	0	0	0	0	0	0	0	0	0	0	0	0	1	3	0	0	0	0	0	0	0
Rwanda; Two Dead in Rwamagana Landslide	The New Times	1	2013-03-28	2013-03-27	4	0	0	0	0	0	0	0	0	0	0	0	0	0	0	0	0	0	0	0	0	0	0	1	0	0	0	0	0	0	0	0	0	2	0	0	0	0	0	0	0				1
Rwanda; Landslide in Nyabihu Kills Three Teenagers	The New Times	1	2011-08-03	2011-08-02	2	0	0	0	0	0	0	0	0	0	0	0	0	0	0	0	0	0	0	0	0	0	0	0	0	0	1	0	0	0	0	0	0	2	0	0	0	0	0	0	0				1
Rwanda; Floods Kill Two in Musanze, Nyabihu	The New Times	1	2012-04-12	2012-04-12	6	0	0	0	0	0	0	1	0	0	0	0	0	0	0	0	0	0	0	0	0	0	0	0	0	0	1	0	0	0	0	0	0	2	0	0	0	0	0	0	0				1
Rwanda; Heavy Rains Kill One, Destroy Property	The New Times	1	2012-09-09	2012-09-08	2	0	0	0	0	0	0	0	0	0	0	0	0	0	0	0	0	0	0	0	0	0	0	0	0	0	0	0	0	1	0	0	0	2	0	0	0	0	0	0	0				1
AF-Rwanda-Election, Update	The Canadian Press	1	2010-08-11	2010-08-11	5	0	0	0	0	0	0	0	0	0	0	0	0	0	0	0	0	0	0	0	0	0	0	0	0	0	0	0	0	0	0	0	1	3	0	0	0	0	0	0	0
Rwanda vote terror	The Advertiser (Australia)	1	2010-08-13	2010-08-13	5	0	0	0	0	0	0	0	0	0	0	0	0	0	0	0	0	0	0	0	0	0	0	0	0	0	0	0	0	0	0	0	1	3	0	0	0	0	0	0	0
Rwanda; Children Who Perished in Landslide Laid to Rest	The New Times	1	2011-11-13	2011-11-10	3	0	0	0	0	0	0	0	0	0	0	0	1	0	0	0	0	0	0	0	0	0	0	0	0	0	0	0	0	0	0	0	0	2	0	0	0	0	0	0	0				1
Rwanda; Heavy Rains Kill Two Children in Nyagatare	The New Times	1	2013-09-02	2013-09-01	4	0	0	0	0	0	0	0	0	0	0	0	0	0	0	0	0	0	0	0	0	0	1	0	0	0	0	0	0	0	0	0	0	2	0	0	0	0	0	0	0				1
Rwanda: Twenty feared dead as boat capsizes in Lake Kivu	BBC	1	2010-04-08	2010-04-08	2	0	0	0	0	0	0	0	0	0	0	0	0	0	0	0	0	0	0	0	0	0	0	0	0	0	0	0	0	0	0	1	0	4	0	0	0	0	0	0	0
Rwanda; 20 Mourners Feared Dead as Boat Capsizes in L. Kivu	The New Times	1	2010-04-08	2010-04-08	2	0	0	0	0	0	0	0	0	0	0	0	0	0	0	0	0	0	0	0	0	0	0	0	0	0	0	0	0	0	0	1	0	2	0	0	0	0	0	0	0				3
[truncated: 7 more columns]
